# Supplementary material for: Chloramphenicol Interferes with 50S Ribosomal Subunit Maturation via Direct and Indirect Mechanisms
Source: Biomolecules. 2024 Sep 27;14(10):1225. doi: 10.3390/biom14101225 (PMC11505724; doi:10.3390/biom14101225)
Supplement: Supplementary file 1 [file biomolecules-14-01225-s001.zip]

Archive with 1 entries (1 files):
- biomolecules-3201482-supplementary.pdf
